# Supplementary material for: Discovery of 7-Azanorbornane-Based Dual Agonists for the Delta and Kappa Opioid Receptors through an In Situ Screening Protocol
Source: Molecules. 2023 Oct 3;28(19):6925. doi: 10.3390/molecules28196925 (PMC10574725; doi:10.3390/molecules28196925)
Supplement: Supplementary file 1 [file molecules-28-06925-s001.zip]

Archive with 1 entries (1 files):
- molecules-2625888-supplementary.pdf
